# Supplementary material for: Using cash transfers to promote child health equity: an analysis of Lesotho’s Child Grants Program
Source: Health Policy Plan. 2023 Jul 4;39(2):118–37. doi: 10.1093/heapol/czad044 (PMC11020256; doi:10.1093/heapol/czad044)
Supplement: czad044_Supp [file czad044_supp.zip]

Archive with 1 entries (1 files):
- E4HE Lesotho 3 Quant Annexes Rev2 clean.docx
